# Supplementary material for: Increased Salivary IL-1 Beta Level Is Associated with Poor Sleep Quality in University Students
Source: Diseases. 2023 Oct 5;11(4):136. doi: 10.3390/diseases11040136 (PMC10594478; doi:10.3390/diseases11040136)
Supplement: Supplementary file 1 [file diseases-11-00136-s001.zip]

Archive with 1 entries (1 files):
- diseases-2624388-supplementary.pdf
